# Supplementary material for: RAndomized Clinical Trial Of NAfamostat Mesylate, A Potent Transmembrane Protease Serine 2 (TMPRSS2) Inhibitor, in Patients with COVID-19 Pneumonia
Source: J Clin Med. 2023 Oct 19;12(20):6618. doi: 10.3390/jcm12206618 (PMC10607860; doi:10.3390/jcm12206618)
Supplement: Supplementary file 1 [file jcm-12-06618-s001.zip]

Archive with 1 entries (1 files):
- jcm-2590613-supplementary.pdf
